# Supplementary material for: Dual species transcript profiling during the interaction between banana (Musa acuminata) and the fungal pathogen Fusarium oxysporum f. sp. cubense
Source: BMC Genomics. 2019 Jun 24;20:519. doi: 10.1186/s12864-019-5902-z (PMC6591919; doi:10.1186/s12864-019-5902-z)
Supplement: Supplementary file 2 — Table S1. Verification of RNA-seq results by qRT-PCR in banana roots infected by Foc TR4. (XLS 35 kb) [file 12864_2019_5902_MOESM2_ESM.xls]

## Sheet: Sheet1
Additional file 2: Table S1. Verification of RNA-seq results by qRT-PCR in banana roots infected by Foc TR4.
The differentially expressed genes from banana (DEGs)
	NK27h	NKMK27h	BX27h	BXMK27h	NK51h	NKMK51h	BX51h	BXMK51h	RNA-seq	NK27h/NKMK27h	BX27h/BXMK27h	NK51h/NKMK51h	BX51h/BXMK51h	qRT-PCR	NK27h/NKMK27h	BX27h/BXMK27h	NK51h/NKMK51h	BX51h/BXMK51h	Correlationship
Ma03_g05850	97.1368	115.772	88.9143	116.885	65.702	132.802	81.4782	109.745		0.839035	0.760699	0.494738	0.742435		0.98	0.693878	0.432692	0.461538	0.753017
Ma10_g03030	18.183	20.2336	24.6742	33.2412	10.6279	20.2343	20.1761	26.5151		0.898654	0.742277	0.525244	0.76093		0.94	0.68	0.54	0.613793	0.87332
Ma07_g15570	46.3193	64.0961	52.0435	79.7126	18.6836	65.3551	42.8606	74.3688		0.722654	0.652889	0.285878	0.576325		0.27	0.632653	0.1	0.512	0.613271
Ma05_g05660	23.3724	13.9682	20.9277	41.1665	12.8394	20.8877	18.3441	26.8903		1.67325	0.508367	0.614689	0.682184		2.53	0.84	0.54	0.24	0.931081
Ma05_g20340	20.6825	27.6089	15.4598	22.5541	13.3982	27.3006	17.6107	30.2577		0.749126	0.685455	0.490767	0.582023		0.91	0.782609	0.670886	0.552846	0.786829
Ma11_g21710	17.7223	32.801	17.7828	21.7428	14.9089	53.8622	23.4822	41.0629		0.540297	0.817872	0.276796	0.571858		0.68	0.84	0.242424	0.427966	0.897263
Ma02_g15060	1099.12	243.407	876.241	423.759	1849.35	765.561	1943.38	29.5518		4.51559	2.06778	2.41568	65.7618		7.14	1.99585	1.19455	7.33673	0.620748
Ma02_g15080	2776.86	778.46	5138	2214.96	1620.8	3080.2	3004.19	206.055		3.56712	2.31968	0.526198	14.5796		6.35	5.14	0.64	10.24	0.88759
Ma04_g29640	559.766	373.709	303.411	346.056	568.312	762.882	638.906	110.033		1.49787	0.876768	0.744953	5.80647		2.14	0.816	1.06356	3.14	0.904143
Ma11_g14940	100.716	20.1647	183.515	75.1507	68.43	32.6729	82.7737	20.4764		4.99466	2.44196	2.0944	4.0424		3.34	2.07	2.14	3.64	0.894449
Ma05_g20900	169.301	74.9728	220.798	167.89	92.1348	71.91	99.2159	74.592		2.25817	1.31514	1.28125	1.33011		4.68	0.741344	2.31463	2.54902	0.865493
Ma02_g00760	18.2265	48.8429	25.6691	29.3279	23.5995	13.4235	22.2845	41.6501		0.373166	0.875245	1.75807	0.535041		0.61	1.16667	1.54167	0.928571	0.954747
Ma01_g04420	385.895	93.443	599.314	351.476	207.799	127.789	213.476	72.2287		4.12974	1.70513	1.62611	2.95556		5.24	1.55895	1.59554	2.35	0.946044
Ma05_g03720	370.189	98.4295	483.912	230.15	220.638	124.415	238.813	134.894		3.76096	2.10259	1.77341	1.77038		4.51	1.17701	1.61215	1.92	0.935578
Ma03_g33700	44.1311	25.3116	42.6748	23.6956	37.9221	35.4268	35.4473	16.0318		1.74352	1.80096	1.07043	2.21106		1.87	1.89796	0.893617	1.84	0.879166
Ma06_g16710	51.5997	72.9918	37.7465	64.7947	28.1114	52.0193	44.072	69.0048		0.706924	0.582555	0.540404	0.63868		0.92	0.910256	0.517241	0.575758	0.514068
Ma03_g03200	60.5455	118.241	89.3931	100.733	34.6036	64.5351	53.5582	123.03		0.512053	0.887423	0.536198	0.435327		0.61	0.965517	0.796875	0.489655	0.896515
Ma07_g10720	44.3014	118.122	59.8125	124.983	30.087	53.3696	61.708	115.334		0.375049	0.478565	0.563748	0.535036		0.42	0.460674	0.759259	0.761905	0.891194
Ma08_g20370	27.5371	75.9713	22.2943	53.3573	37.3965	64.3028	50.2942	102.161		0.362467	0.417831	0.581569	0.492302		0.41	0.57	0.78	0.45	0.791963
Ma04_g29540	23.17	3.90641	23.6749	4.08012	12.5532	6.00499	14.15	6.57731		5.93128	5.80251	2.09045	2.15134		6.17	3.54229	1.23077	2.44643	0.84231
Ma05_g00260	205.176	33.0431	56.4221	41.1804	127.548	37.9573	55.0361	28.1682		6.20934	1.37012	3.3603	1.95384		5.12	1.27273	1.4586	1.19149	0.939344
Ma07_g02670	56.05	47.8861	50.1218	32.5999	21.672	77.2754	35.6069	50.3453		1.17049	1.53749	0.280451	0.707254		1.32	1.53086	0.310345	0.402985	0.954242
Ma04_g03470	63.1209	15.0579	88.9395	16.7604	25.1042	15.2079	61.3493	9.85253		4.19189	5.30651	1.65073	6.22675		3.14	2.99351	0.690909	5.2449	0.942971
Ma08_g34150	10314	2984.43	9354.67	3796.89	7031.34	3334.66	1953.1	7560.46		3.45594	2.46377	2.10856	0.258331		3.56	1.39252	2.02632	0.336957	0.913484
Ma08_g34160	9190.36	2772.78	12521.1	4890.31	4568.77	4982.53	1422.68	7068.39		3.3145	2.56038	0.916958	0.201274		3.78	1.70701	1.29605	0.308411	0.913016
Ma02_g15080	2776.86	778.46	5138	2214.96	1620.8	3080.2	206.055	3004.19		3.56712	2.31968	0.526198	0.0685892		4.12	2.12448	0.347656	0.212598	0.986771
Ma06_g18530	4729.79	1753.09	6760.04	2533.85	1754.08	2228.04	746.811	3492.78		2.69798	2.66789	0.787275	0.213816		3.5	2.592	1.4537	0.208955	0.949801
Ma03_g08160	3207.38	313.201	3591.74	1086.73	1620.97	698.189	224.31	2105.16		10.2407	3.3051	2.32168	0.106552		8.26	3.05058	3.61	0.0874089	0.972427
Ma03_g28030	2269.49	1256.82	1799.81	1084.04	1208.46	2075.94	389.646	1522.8		1.80574	1.66028	0.582128	0.255874		2.15	2.38776	0.703448	0.67	0.970857
Ma07_g17800	2642.4	463.323	2770	1713.43	3984.3	1095.71	102.254	2608.93		5.70315	1.61664	3.63626	0.0391939		4.21	0.708791	4.096	0.01	0.935323
These banana genes are from Figure 4																			0.871901
The differentially expressed genes from Foc TR4 (DEFGs)
Transcript_id	BX27h	BX51h	NK27h	NK51h	RNA-seq	BX27h	BX51h	NK27h	NK51h	qRT-PCR	BX27h	BX51h	NK27h	NK51h	Correlationship
FOC4_g10003038	29.622	23.3798	28.6675	30.2876		1	0.789269	0.967777	1.02247		1	0.47	0.99	1.56	0.886749
FOC4_g10005597	134.915	118.134	59.3855	27.4604		1	0.875618	0.440169	0.203538		1	0.74	0.55	0.48	0.936685
FOC4_g10009400	222.334	135.286	90.8588	97.5033		1	0.60848	0.40866	0.438545		1	0.47	0.38	0.12	0.943585
FOC4_g10012616	78.6814	72.4676	73.4607	89.3673		1	0.921026	0.933648	1.13581		1	0.91	0.84	1.1	0.930374
FOC4_g10005235	205.492	183.38	293.918	280.307		1	0.892396	1.43031	1.36407		1	0.99	1.41	1.88	0.828581
FOC4_g10003014	246.166	208.461	218.691	260.109		1	0.846832	0.888388	1.05664		1	0.97	0.99	1.24	0.801228
FOC4_g10013728	158.843	118.332	160.67	181.589		1	0.744963	1.0115	1.1432		1	0.64	0.98	1.61	0.916023
FOC4_g10003435	87.3569	77.6879	102.585	120.452		1	0.889316	1.17433	1.37885		1	0.74	1.12	1.22	0.934194
FOC4_g10013488	86.7405	69.2615	69.4254	88.7013		1	0.798492	0.800381	1.02261		1	0.89	0.51	1.68	0.796616
FOC4_g10003027	84.9539	61.6193	80.8706	132.004		1	0.725326	0.951935	1.55382		1	0.88	0.67	1.55	0.877112
These Foc genes are from figure 6															0.885115
