# Supplementary material for: Dual species transcript profiling during the interaction between banana (Musa acuminata) and the fungal pathogen Fusarium oxysporum f. sp. cubense
Source: BMC Genomics. 2019 Jun 24;20:519. doi: 10.1186/s12864-019-5902-z (PMC6591919; doi:10.1186/s12864-019-5902-z)
Supplement: Supplementary file 3 — Table S2. The expression levels of genes related to plant-pathogen interaction in banana roots. (XLS 41 kb) [file 12864_2019_5902_MOESM3_ESM.xls]

## Sheet: Sheet1
Additional file 3: Table S2: The expression levels of genes related to plant-pathogen interaction in banana roots.
Transcript_id	Official_Symbol	Fold changes
		BX/BX-MK27h	BX/BX-MK51h	NK/NK-MK27h	NK/NK-MK51h
PAMP Pathway
Ma08_g01450	Calcium-binding protein 27		2.00171	1.47956
Ma01_g21640	calcium-binding protein 31	3.17081	1.89448	1.81883	2.04835
Ma04_g19290	calcium-binding protein 31	1.58129	2.06873	1.82344	2.5157
Ma05_g07880	calcium-binding protein 36				0.877049
Ma08_g00140	Calcium-binding protein 36				-1.07741
Ma05_g01780	calcium-binding protein 41	2.81058	2.28032	1.87215
Ma09_g26940	Calcium-binding protein 41	1.32523	1.57774	1.15434
Ma09_g01690	Calcium-binding protein 45	1.70071	3.38187	1.78956	1.64137
Ma10_g18710	Calcium-binding protein 45	1.16119	1.69061	1.14491
Ma04_g24830	Calcium-dependent protein kinase 3	1.26789		0.972555
Ma01_g08490	Calcium-dependent protein kinase 4	1.89826
Ma09_g08340	Calcium-dependent protein kinase 5	0.919902		1.04508	1.51802
Ma02_g12910	Calcium-dependent protein kinase 6		1.07447	1.10625
Ma04_g13880	Calcium-dependent protein kinase 7		0.917847	0.964857
Ma04_g06920	Calcium-dependent protein kinase 8	1.4645	2.83396	2.14813
Ma06_g31170	Calcium-dependent protein kinase isoform 2	-1.036
Ma00_g02460	calmodulin-like protein 2	3.33429	3.61516	3.45707	2.71272
Ma09_g07670	Calmodulin-like protein 3	-1.24376
Ma06_g37000	Calmodulin-like protein 7	-1.50602
Ma04_g24480	calmodulin-like protein 8		1.94356	1.03722
Ma07_g07670	Calmodulin-like protein 8	1.67294	1.82731	4.1132
Ma05_g07550	Calmodulin-related protein			1.00833
Ma09_g09060	Cyclic nucleotide-gated ion channel 2		-1.29216	-1.28934
Ma09_g27430	Cyclic nucleotide-gated ion channel 2	-2.74191	-1.3667		-1.99698
Ma10_g29510	Cyclic nucleotide-gated ion channel 20		1.04473
Ma05_g07840	endo-1,3-beta-glucosidase			1.32614
Ma04_g12000	Polcalcin Phl p 7			1.44984	2.71817
Ma04_g12000	Polcalcin Phl p 7
Ma09_g07610	Ribonuclease 1		-1.20294
Ma01_g21650	Calcium-binding protein 38	2.69957
Ma03_g15520	CDPK-related kinase 3	1.34293
Ma01_g07890	Transcription factor bHLH13				-1.63974
Ma06_g01150	WRKY transcription factor 33	1.54704	2.26933	1.88518
Ma08_g01650	WRKY transcription factor 33	1.34394
Ma11_g18140	WRKY transcription factor 33			2.32157
Pathogenesis-related
Ma02_g15050	Pathogenesis-related protein 1	1.05679	-0.0192252	-2.18584	-1.5418
Ma03_g08160	Pathogenesis-related protein 1	3.3051	9.38505	10.2407	2.32168
Ma09_g15840	Pathogenesis-related protein 1	2.31974	2.87055	5.32635	1.25913
Ma03_g08150	Pathogenesis-related protein 1	2.72756	2.2832	5.29381	3.91913
Ma04_g29640	Pathogenesis-related protein 1	0.876768	5.80647	1.49787	0.744953
Ma03_g08140	Pathogenesis-related protein 1	2.42085	2.16516	3.59725	3.51068
Ma08_g34150	Pathogenesis-related protein 1	2.46377	3.871	3.45594	2.10856
Ma08_g34160	Pathogenesis-related protein 1	2.56038	4.96836	3.3145	0.916958
Ma02_g15060	Pathogenesis-related protein PRMS	2.06778	65.7618	4.51559	2.41568
Ma02_g15080	Pathogenesis-related protein PRB1-2	2.31968	14.5796	3.56712	0.526198
Ma01_g16670	Pathogenesis-related protein PR-4B	2.49792	24.2394	6.42018	1.44399
Ma06_g28770	Pathogenesis-related genes transcriptional activator PTI5	1.74026	1.39994	2.098	1.60405
Ma11_g18300	Pathogenesis-related genes transcriptional activator PTI6	1.7297	0.988845	1.21281	0.903429
Ma00_g00100	Pathogenesis-related genes transcriptional activator PTI5	1.45461	1.46247	1.18637	0.638775
Thaumatin-like protein (PR-5)
Ma00_g01240	Thaumatin-like protein 1	0.253186	0.304079
Ma02_g13180	Thaumatin-like protein 1	4.19933	8.8776	4.18161
Ma07_g17800	Thaumatin-like protein		25.5142	5.70315
Ma08_g12760	Thaumatin-like protein 1a		11.4292	10.3173
Ma03_g07220	Thaumatin-like protein		0.29105
Ma04_g22380	Thaumatin-like protein 1		8.34667
Ma06_g33150	Thaumatin-like protein		12.0899
Ma08_g12720	Thaumatin-like protein 1		7.18954
Ma08_g12730	Thaumatin-like protein 1a		17.7686
Ma09_g14910	Thaumatin-like protein		0.262848
Ma04_g38470	Thaumatin-like protein	3.36839	19.1441		11.4741
Ma05_g11170	Thaumatin-like protein 1a	0.333727
Ma05_g17570	Thaumatin-like protein 1	0.335564
Ma01_g11820	Thaumatin-like protein 1				0.0248519
Ma05_g11010	Thaumatin-like protein 1				0.467494
Ma05_g11020	Thaumatin-like protein 1				2.90692
Ma05_g21250	Thaumatin-like protein 1			0.188179
PAL
Ma11_g14940	Phenylalanine ammonia-lyase	2.44196	4.0424	4.99466	2.0944
Ma01_g04420	Phenylalanine ammonia-lyase	1.70513	2.95556	4.12974	1.62611
Ma05_g03720	Phenylalanine ammonia-lyase 3	2.10259	1.77038	3.76096	1.77341
Ma08_g14940	Phenylalanine ammonia-lyase	3.01309	2.77139	3.12199	1.11676
Ma05_g20900	Phenylalanine ammonia-lyase 1	1.31514	1.33011	2.25817	1.28125
Oxidative burst
Ma05_g15800	Catalase isozyme 2	4.00106	1.31778	2.28716	1.74425
Ma08_g13920	Catalase isozyme 2	1.58103	1.23299	1.23349	0.818732
Ma01_g10810	Catalase isozyme A	0.808708	0.983853	0.633618	1.00916
Ma07_g09220	Peroxidase 52	2.42894	28.6289	41.0671	0.741131
Ma06_g16060	Peroxidase 52	2.40341	3.72079	13.3596	1.00443
Ma09_g31450	Peroxidase 24	1.99098	0.295072	11.7678	1.56193
Ma06_g16100	Peroxidase 52	2.75775	4.50774	8.32422	1.14032
Ma10_g07300	Peroxidase 4	2.33138	4.4543	6.20016	1.3425
Ma07_g23680	Peroxidase 4	2.0379	3.28439	3.67467	5.07631
Ma01_g15470	Peroxidase	1.36177	2.37887	3.2435	0.559253
Ma09_g30120	Peroxidase 12	0.302174	0.366695	3.21869	0.113455
Ma10_g27800	Peroxidase 4	1.46323	2.52731	3.02137	1.69195
Ma02_g23580	Peroxidase	1.04222	0.970573	2.99609	0.053376
Ma06_g23670	Peroxidase 56	2.91591	1.15895	2.90435	4.7502
Ma02_g06740	Peroxidase 60	3.48466	2.40151	2.11761	0.741501
Ma07_g11120	Peroxidase 15	1.72957	2.54297	2.07753	4.76892
Ma10_g15940	Cationic peroxidase SPC4	2.67004	2.0699	2.07122	1.75661
Ma02_g22430	Peroxidase 12	2.83456	0.869364	1.56597	0.969834
Ma11_g22010	Peroxidase 4	0.732575	1.99681	0.827786	3.76755
Ma06_g10290	Peroxidase 4	1.04607	0.918092	1.13797	3.42024
Ma03_g21640	Peroxidase 72	1.81198	0.6912	0.967915	3.36764
Ma05_g31950	Peroxidase 4	1.58516	1.20749	1.3835	2.91813
Ma00_g02230	Peroxidase 64	1.58109	1.57223	0.542667	2.6543
Ma03_g06220	Peroxidase 11	1.05184	0.47027	0.253796	2.42354
Ma10_g14320	Peroxidase P7	0.879468	0.854104	1.764	2.38631
Ma02_g04920	Peroxidase 3	0.723865	0.501258	0.69274	2.34643
Ma06_g24120	Peroxidase 52	0.348589	1.27938	0.726831	2.22302
Cell wall modification
Ma09_g05430	Cellulose synthase A	1.1179
Ma11_g21750	Cellulose synthase-like protein			1.47134
Ma07_g03540	Polyphenol oxidase	2.81326	3.02412	2.98565
Ma08_g34740	Polyphenol oxidase	1.21471	1.41571	1.60693	1.36197
Ma08_g09150	Polyphenol oxidase		-1.27946
Ma08_g00340	Polyphenol oxidase		-1.5718
Ma02_g18550	Beta-galactosidase			-1.33569
Ma07_g08790	Beta-galactosidase	2.64871	3.61492		-1.81371
Ma07_g08800	Beta-galactosidase	2.23815	2.78727		-1.5239
Ma08_g09160	Polyphenol oxidase A1		-1.32876	-1.06003
Ma03_g06150	endo-1,3(4)-beta-glucanase 2			1.0469	0.929184
Ma09_g16550	Endo-1,3;1,4-beta-D-glucanase	-1.10327			-1.52689
Ma08_g05160	Cellulose synthase-like protein G3	-1.79287	-1.05506	-1.52241
Ma04_g27470	Beta-galactosidase 6			-1.24609
Ma04_g06620	Beta-galactosidase 5	-2.08572	-1.02467	-1.35817
Ma04_g13600	Beta-galactosidase 5	-1.57569
Ma09_g08420	Cellulose synthase-like protein		2.79827
Ma02_g12480	Alpha-galactosidase			-2.08819
Ma04_g21630	Alpha-galactosidase	1.83442
Ma06_g20060	Beta-galactosidase 3	-1.58652
Ma04_g13090	Cellulose synthase-like protein		0.999406
Ma09_g11870	Cellulose synthase A	-1.45986		-1.07581
Ma08_g07800	Cellulose synthase A catalytic subunit 6				0.912305
Ma03_g25420	Cellulose synthase-like protein		-1.03998
Chitinase
Ma01_g20320	Acidic endochitinase		-4.1671	-2.41459
Ma01_g20340	Acidic endochitinase		-5.00533	-2.16224	1.04818
Ma01_g20350	Acidic endochitinase		-4.52509	-2.00791
Ma03_g23790	Acidic endochitinase	1.52484		-2.44322
Ma03_g28020	Chitinase 1		1.93255
Ma03_g28030	Endochitinase		1.96649
Ma03_g28040	Chitinase 1		3.72982	1.44293
Ma05_g17850	Chitinase 6		2.1756	1.51582
Ma05_g17860	Chitinase 6		1.55359		-0.962307
Ma06_g31980	Acidic mammalian chitinase	1.7279	1.56003	2.97342	1.11916
Ma08_g24190	Chitinase-like protein 1			1.20915
Ma08_g28490	Acidic endochitinase	2.20075	5.17625	1.73254	2.35754
Ma08_g28510	Acidic endochitinase	2.11217	4.83247	2.13309	2.40541
Ma08_g28520	Acidic endochitinase	1.61601	4.19082	1.68189	2.34191
Ma09_g16070	Chitinase 10		-2.084
Ma09_g20710	Chitinase 6	2.36415	3.69847	2.61675	1.08539
Ma09_g26030	Chitinase 2		1.21174	1.17256
