# Supplementary material for: Dual species transcript profiling during the interaction between banana (Musa acuminata) and the fungal pathogen Fusarium oxysporum f. sp. cubense
Source: BMC Genomics. 2019 Jun 24;20:519. doi: 10.1186/s12864-019-5902-z (PMC6591919; doi:10.1186/s12864-019-5902-z)
Supplement: Supplementary file 7 — Table S3. The verification of gene expression levels involved in phytohormone transduction in Fig. 4. (XLS 39 kb) [file 12864_2019_5902_MOESM7_ESM.xls]

## Sheet: Sheet1
Additional file 7: Table S3. The verification of gene expression levels involved in phytohormone transduction in Figure 4
Gene ID	NK27h	NKMK27h	BX27h	BXMK27h	NK51h	NKMK51h	BX51h	BXMK51h	RNA-seq	NK27h	NKMK27h	BX27h	BXMK27h	NK51h	NKMK51h	BX51h	BXMK51h	qRT-PCR	NK27h	NKMK27h	BX27h	BXMK27h	NK51h	NKMK51h	BX51h	BXMK51h
JAZ
Ma03_g05850	97.1368	115.772	88.9143	116.885	65.702	132.802	81.4782	109.745		0.839035	1	0.768012	1.00961	0.567512	1.1471	0.703781	0.947937		0.98	1	0.68	0.98	0.45	1.04	0.36	0.78	0.862725
Ma10_g03030	18.183	20.2336	24.6742	33.2412	10.6279	20.2343	20.1761	26.5151		0.898654	1	1.21946	1.64287	0.525261	1.00003	0.997158	1.31045		0.94	1	1.12	1.45	0.68	0.99	0.758	1.01	0.900309
Ma07_g15570	46.3193	64.0961	52.0435	79.7126	18.6836	65.3551	42.8606	74.3688		0.722654	1	0.81196	1.24364	0.291493	1.01964	0.668692	1.16027		0.27	1	0.62	0.98	0.14	1.4	0.64	1.25	0.844077
Ma05_g05660	23.3724	13.9682	20.9277	41.1665	12.8394	20.8877	18.3441	26.8903		1.67325	1	1.49823	2.94715	0.919187	1.49537	1.31327	1.9251		2.53	1	2.1	3.54	1.25	1.98	2.1	3.12	0.926979
Ma05_g20340	20.6825	27.6089	15.4598	22.5541	13.3982	27.3006	17.6107	30.2577		0.749126	1	0.559957	0.816914	0.485287	0.988835	0.637863	1.09594		0.91	1	0.54	0.69	0.53	0.79	0.68	1.23	0.862718
Ma11_g21710	17.7223	32.801	17.7828	21.7428	14.9089	53.8622	23.4822	41.0629		0.540297	1	0.542142	0.66287	0.454525	1.64209	0.715899	1.25188		0.68	1	0.42	0.94	0.56	2.31	1.01	2.36	0.928957
Ma06_g09090	13.9484	21.495	18.4755	14.0592	17.8192	9.57392	15.6612	15.9331		0.648917	1	0.859525	0.65407	0.828994	0.445403	0.7286	0.74125		0.89	1	0.95	0.78	0.84	0.51	0.84	0.98	0.841072
Ma08_g04700	7.88313	19.7878	8.18502	25.2616	7.54782	9.2123	9.04466	18.8729		0.398384	1	0.41364	1.27662	0.381438	0.465554	0.457082	0.953765		0.42	1	0.36	1.57	0.45	0.65	0.57	0.98	0.968387
Ma05_g08520	22.0066	26.9987	18.7389	60.9355	31.9087	37.9603	44.0071	64.3164		0.815096	1	0.694066	2.25698	1.18186	1.406	1.62997	2.3822		0.78	1	0.47	1.58	1.24	1.23	1.54	1.45	0.863464
SA
Ma02_g15060	1099.12	243.407	876.241	423.759	1849.35	765.561	1943.38	29.5518		4.51559	1	3.59991	1.74095	7.59777	3.14519	7.98409	0.121409		7.14	1	4.81	2.41	8.14	5.14	7.19	0.98	0.929603
Ma02_g15080	2776.86	778.46	5138	2214.96	1620.8	3080.2	3004.19	206.055		3.56712	1	6.60021	2.84531	2.08205	3.95679	3.85915	0.264696		6.35	1	9.7	1.45	1.47	4.12	4.58	0.88	0.915018
Ma04_g29640	559.766	373.709	303.411	346.056	568.312	762.882	638.906	110.033		1.49787	1	0.81189	0.926003	1.52073	2.04138	1.70964	0.294436		2.14	1	1.02	1.25	2.51	2.36	2.69	0.54	0.927673
Ma02_g15050	4.91858	22.3792	19.2633	9.25984	6.64055	19.3345	5.37977	5.45194		0.219784	1	0.860768	0.413771	0.296729	0.863952	0.240392	0.243617		0.87	1	0.98	0.74	0.69	0.99	0.57	0.68	0.8532
Ma09_g18630	20.4896	12.546	26.739	11.76	17.431	17.462	22.1746	9.84118		1.63315	1	2.13127	0.93735	1.38936	1.39183	1.76746	0.784406		3.64	1	4.01	1.21	2.65	2.84	3.65	1.35	0.95144
Ma02_g02920	24.3412	24.8268	28.479	18.983	21.2605	41.1273	26.3198	23.3508		0.980438	1	1.1471	0.764618	0.856352	1.65657	1.06014	0.940547		0.99	1	2.51	0.87	0.97	3.65	2.36	0.99	0.913238
Ma11_g14940	100.716	20.1647	183.515	75.1507	68.43	32.6729	82.7737	20.4764		4.99466	1	9.10077	3.72684	3.39355	1.6203	4.10488	1.01545		6.12	1	11.25	3.45	2.14	1.97	3.68	2.14	0.959026
Ma05_g20900	169.301	74.9728	220.798	167.89	92.1348	71.91	99.2159	74.592		2.25817	1	2.94505	2.23935	1.22891	0.959148	1.32336	0.994922		4.68	1	5.01	4.91	2.31	0.998	2.6	1.02	0.953461
Ma02_g00760	18.2265	48.8429	25.6691	29.3279	23.5995	13.4235	22.2845	41.6501		0.373166	1	0.525543	0.600453	0.483172	0.27483	0.456249	0.852736		0.61	1	0.98	0.84	0.74	0.48	0.91	0.98	0.778562
Ma01_g04420	385.895	93.443	599.314	351.476	207.799	127.789	213.476	72.2287		4.12974	1	6.41369	3.7614	2.2238	1.36756	2.28456	0.772971		5.24	1	7.14	4.58	5.01	3.14	4.25	0.99	0.896292
Ma05_g03720	370.189	98.4295	483.912	230.15	220.638	124.415	238.813	134.894		3.76096	1	4.91633	2.33822	2.24159	1.264	2.42623	1.37046		4.51	1	5.12	4.35	3.45	2.14	3.14	2.14	0.900946
Ma03_g33700	44.1311	25.3116	42.6748	23.6956	37.9221	35.4268	35.4473	16.0318		1.74352	1	1.68598	0.936156	1.49821	1.39963	1.40044	0.633378		1.87	1	1.86	0.98	1.68	1.88	2.1	0.94	0.874403
ABA
Ma04_g08530	11.9191	18.3739	16.9229	11.7427	9.18481	20.7203	15.6334	16.298		0.648697	1	0.921027	0.639097	0.499884	1.1277	0.85085	0.887017		0.76	1	0.81	0.59	0.34	0.98	0.71	0.63	0.859056
Ma08_g15570	12.4521	17.4178	11.4738	13.0366	9.57226	24.0727	14.4869	21.9655		0.714904	1	0.658738	0.748465	0.549567	1.38207	0.831728	1.26109		0.84	1	0.87	0.57	0.95	1.42	0.97	1.98	0.782663
Ma10_g21790	7.80114	16.0609	7.90883	14.4907	9.34105	14.6777	12.2515	22.5914		0.485722	1	0.492427	0.902233	0.581602	0.91388	0.762815	1.40661		0.65	1	0.94	0.87	0.84	1.23	0.99	1.87	0.868948
Ma06_g02720	9.84531	11.7309	8.61726	5.09362	9.15685	58.2366	11.8606	19.9108		0.839265	1	0.73458	0.434206	0.780577	4.96439	1.01106	1.6973		1.25	1	1.54	0.21	0.51	3.14	0.54	0.97	0.884516
Ma03_g18730	12.4736	37.5898	6.96413	12.1987	11.471	14.4915	15.0084	40.3555		0.331836	1	0.185267	0.324523	0.305164	0.385518	0.399269	1.07358		0.53	1	0.52	0.65	0.88	0.65	0.99	1.24	0.805831
Ma08_g05560	11.2203	24.3958	8.0829	12.8369	18.1692	15.0347	13.7475	24.0188		0.459928	1	0.331323	0.526192	0.744767	0.616283	0.56352	0.984544		0.87	1	0.36	0.54	0.88	0.68	0.84	1.04	0.809465
Ma11_g20360	14.4838	18.3669	25.5888	4.20544	10.0358	12.5468	15.2857	11.0741		0.788577	1	1.3932	0.228968	0.546404	0.683121	0.832242	0.602938		0.885	1	1.28	0.45	0.87	0.79	1.02	0.54	0.911296
Ma06_g16710	51.5997	72.9918	37.7465	64.7947	28.1114	52.0193	44.072	69.0048		0.706924	1	0.517133	0.887698	0.385131	0.712673	0.603794	0.945378		0.92	1	0.71	0.78	0.45	0.87	0.57	0.99	0.8514
Ma11_g22370	18.0505	24.0923	14.9922	14.8982	6.5983	14.7412	12.8535	23.1894		0.749223	1	0.622281	0.618381	0.273875	0.611864	0.533511	0.962521		0.88	1	0.57	0.55	0.32	0.77	0.65	0.86	0.906164
AUX
Ma02_g17110	9.90531	20.0123	14.9588	14.9588	11.076	16.5182	17.2793	22.9163		0.494961	1	0.640746	0.898527	0.553461	0.825401	0.863431	1.14511		0.51	1	0.84	0.79	0.63	0.98	0.87	1.54	0.876821
Ma03_g03200	60.5455	118.241	89.3931	100.733	34.6036	64.5351	53.5582	123.03		0.512053	1	0.486351	0.851935	0.292654	0.545795	0.452959	1.0405		0.61	1	0.84	0.87	0.51	0.64	0.71	1.45	0.860952
Ma04_g27630	8.65911	29.5615	9.67819	15.9663	16.0798	17.2686	10.1162	26.6468		0.292919	1	0.327392	0.543943	0.429631	0.58416	0.342208	0.901402		0.27	1	0.65	0.78	0.57	0.81	0.61	0.99	0.880456
Ma06_g28450	12.5998	24.927	13.6788	24.2438	10.0009	18.045	14.7666	27.1158		0.505468	1	0.548753	0.972592	0.401208	0.723912	0.592395	1.08781		0.68	1	0.78	1.02	0.51	0.47	0.61	1.28	0.842387
Ma07_g10720	44.3014	118.122	59.8125	124.983	30.087	53.3696	61.708	115.334		0.375049	1	0.506363	1.05809	0.254712	0.451818	0.52241	0.976402		0.54	1	0.57	2.14	0.41	0.87	0.68	1.41	0.850222
Ma08_g20370	27.5371	75.9713	22.2943	53.3573	37.3965	64.3028	50.2942	102.161		0.362467	1	0.293457	0.702335	0.492245	0.846409	0.662016	1.34473		0.57	1	0.36	0.98	0.31	0.87	0.88	0.99	0.787917
Ma08_g20380	15.0719	36.4822	16.9174	28.6352	10.9642	14.1509	17.4973	38.5461		0.413131	1	0.463718	0.78491	0.300536	0.387887	0.479611	1.05657		0.65	1	0.81	0.57	0.54	0.41	0.68	1.57	0.786642
Ma09_g06110	17.8068	40.9898	14.2225	25.6191	18.0677	22.7665	17.0076	37.0919		0.434421	1	0.346977	0.625012	0.440786	0.555419	0.414922	0.904906		0.37	1	0.57	0.39	0.54	0.66	0.78	0.74	0.618387
Ma01_g21160	9.14389	7.94476	9.5219	14.0968	2.71639	7.73713	4.34075	9.06109		1.15093	1	1.19851	1.77436	0.34191	0.973867	0.546367	1.14051		1.24	1	1.38	3.12	0.61	0.99	0.61	2.05	0.892556
Ma04_g29540	23.17	3.90641	23.6749	4.08012	12.5532	6.00499	14.15	6.57731		5.93128	1	6.06053	1.04447	3.21347	1.53721	3.62226	1.68372		6.17	1	7.12	2.01	3.84	3.12	2.74	1.12	0.92667
Ma05_g00260	205.176	33.0431	56.4221	41.1804	127.548	37.9573	55.0361	28.1682		6.20934	1	1.70753	1.24626	3.86005	1.14872	1.66558	0.852468		5.12	1	1.4	1.1	4.58	2.14	2.47	0.94	0.931766
Ma07_g02670	56.05	47.8861	50.1218	32.5999	21.672	77.2754	35.6069	50.3453		1.17049	1	1.04669	0.680779	0.452574	1.61373	0.743575	1.05135		1.32	1	1.24	0.81	0.54	1.74	0.81	2.01	0.793653
Ma04_g03470	63.1209	15.0579	88.9395	16.7604	25.1042	15.2079	61.3493	9.85253		4.19189	1	5.90651	1.11307	1.66718	1.00996	4.07423	0.654311		3.14	1	4.61	1.54	1.14	1.65	5.14	0.98	0.908612
