# Supplementary material for: Dual species transcript profiling during the interaction between banana (Musa acuminata) and the fungal pathogen Fusarium oxysporum f. sp. cubense
Source: BMC Genomics. 2019 Jun 24;20:519. doi: 10.1186/s12864-019-5902-z (PMC6591919; doi:10.1186/s12864-019-5902-z)
Supplement: Supplementary file 8 — Table S4. The expression levels of genes related to other phytohormone biosynthesis and metabolism in banana during Foc TR4 infection. (XLS 20 kb) [file 12864_2019_5902_MOESM8_ESM.xls]

## Sheet: Sheet1
Additional file 8: Table S4.The expression levels of genes related to other phytohormone biosynthesis and metabolism in banana during Foc TR4 infection
Pathways	Gene_id	Official_Symbol	log2(infected/mock inoculated)
			BX27h	BX51h	NK27h	NK51h
Cytokinine	Ma06_g19860	A-ARR family		1.08581
	Ma05_g07940	A-ARR family			1.38679
Gibberellin	Ma10_g19630	DELLA protein				-1.83355
Brassinosteroid	Ma04_g02710	BIN2	1.23234	0.996229
	Ma09_g06180	BIN2	1.11414	1.03553	0.913289
	Ma04_g15220	BIN2	-1.0497
Ethylene metabolism	Ma11_g20400	ERF1/2		5.68492	-2.33607	1.74294
	Ma04_g20370	ERF1/2	0.982684	1.49821	1.34067
q-value<0.05
