# Supplementary material for: Dual species transcript profiling during the interaction between banana (Musa acuminata) and the fungal pathogen Fusarium oxysporum f. sp. cubense
Source: BMC Genomics. 2019 Jun 24;20:519. doi: 10.1186/s12864-019-5902-z (PMC6591919; doi:10.1186/s12864-019-5902-z)
Supplement: Supplementary file 9 — Table S5. Sequencing Metrics of Foc TR4 from 24 RNA-seq libraries. (XLS 21 kb) [file 12864_2019_5902_MOESM9_ESM.xls]

## Sheet: Sheet1
Additional file 9: Table S5.Sequencing Metrics of Foc TR4 from 24 RNA-seq libraries
Source	Library	Total clean reads	Mapping to Foc TR4 Genome	Mapping to Muas accuminata genome
BX-infected	27h1	115395024	8974224 (7.78%)	66715774 (57.82%)
	27h2	105082618	7284216 (6.93%)	57250387 (54.48%)
	27h3	117369628	4876961 (4.16%)	72341823 (61.64%)
	51h1	114691296	2543881 (2.22%)	70672111 (61.62%)
	51h2	100471284	2200719 (2.19%)	60368380 (60.09%)
	51h3	114125392	2604876 (2.28%)	68667955 (60.17%)
BX-mock inoculated	27h1	114180298	12756 (0.01%)	70896658 (62.09%)
	27h2	103145302	10823 (0.01%)	65754668 (63.75%)
	27h3	116999816	17751 (0.01%)	70119544 (59.93%)
	51h1	106792164	12334 (0.01%)	61916764 (57.98%)
	51h2	113653906	10198 (0.01%)	67191970 (59.12%)
	51h3	112149142	5742 (0.01%)	69692133 (62.14%)
NK-infected	27h1	138481276	5959030 (4.3%)	84126351 (60.75%)
	27h2	123416978	5045182 (4.09%)	68739521 (55.7%)
	27h3	126225298	1973022 (1.56%)	77218929 (61.18%)
	51h1	113247820	1810142 (1.6%)	70800498 (62.52%)
	51h2	101095984	1541650 (1.52%)	65529847 (64.82%)
	51h3	117431024	1937173 (1.65%)	76564366 (65.2%)
NK-mock inoculated	27h1	115028580	3396 (0%)	75150383 (65.33%)
	27h2	121953596	5799 (0%)	74191028 (60.84%)
	27h3	116505584	5087 (0%)	73716059 (63.27%)
	51h1	100662528	7156 (0.01%)	61616707 (61.21%)
	51h2	110687792	1138 (0%)	67928624 (61.37%)
	51h3	115598376	5625 (0%)	71924504 (62.22%)
