# Supplementary material for: Dual species transcript profiling during the interaction between banana (Musa acuminata) and the fungal pathogen Fusarium oxysporum f. sp. cubense
Source: BMC Genomics. 2019 Jun 24;20:519. doi: 10.1186/s12864-019-5902-z (PMC6591919; doi:10.1186/s12864-019-5902-z)
Supplement: Supplementary file 10 — Table S6. The differentially expressed Foc genes (DEFGs) during infection from banana roots. (XLS 18 kb) [file 12864_2019_5902_MOESM10_ESM.xls]

## Sheet: Sheet1
Additional file 10: Table S6.The differentially expressed Foc genes (DEFGs) during infection from banana
Time	BX27h/51h	NK27h/51h	BX / NK 27h	BX / NK 51h
Up	299	379	364	417
Down	302	374	281	260
q-value <0.05 and |Log2Fold change| ≥1
The Foc genome was from the DDBJ/EMBL/GenBank under the accession number of AMGQ00000000.
