# Supplementary material for: Dual species transcript profiling during the interaction between banana (Musa acuminata) and the fungal pathogen Fusarium oxysporum f. sp. cubense
Source: BMC Genomics. 2019 Jun 24;20:519. doi: 10.1186/s12864-019-5902-z (PMC6591919; doi:10.1186/s12864-019-5902-z)
Supplement: Supplementary file 11 — Table S7. The average expression abundance of fungal genes in Fig. 6. (XLS 36 kb) [file 12864_2019_5902_MOESM11_ESM.xls]

## Sheet: Sheet1
Additional file 11: Table S7.The average expression abundance of fungal genes in Figure 6.
Transcript_id	BX27h	BX51h	NK27h	NK51h	RNA-seq	BX27h	BX51h	NK27h	NK51h	qRT-PCR	BX27h	BX51h	NK27h	NK51h	Correlationship
ADE
FOC4_g10006612	108.757	84.8927	100.499	153.323		1	0.78057	0.924069	1.40977		1	0.91	0.84	1.1	0.845904
FOC4_g10011539	40.3338	35.1102	33.0858	43.0949		1	0.870489	0.8203	1.06846		1	0.81	0.99	1.68	0.773999
CFEM
FOC4_g10012849	278.042	228.141	202.677	141.774		1	0.820528	0.728944	0.509902		1	0.78	0.51	0.41	0.953304
FOC4_g10015072	151.661	187.214	176.775	129.794		1	1.23442	1.1656	0.855818		1	1.68	1.47	1.12	0.867588
CHS
FOC4_g10006856	370.171	472.306	469.336	483.569		1	1.27591	1.26789	1.30634		1	1.87	1.51	0.98	0.442719
FOC4_g10006854	354.095	426.453	401.71	448.013		1	1.20435	1.13447	1.26523		1	1.87	1.68	1.51	0.7314
FOC4_g10003014	205.136	221.46	176.486	193.62		1	1.07958	0.860338	0.943863		1	1.68	0.99	0.87	0.769299
CHI
FOC4_g10008900	759.128	590.445	374.021	745.29		1	0.777794	0.492698	0.981772		1	0.89	0.51	0.84	0.896122
FOC4_g10009533	379.594	555.264	67.9512	352.088		1	1.46278	0.17901	0.927539		1	1.88	0.24	0.99	0.976396
FOC4_g10010048	273.153	290.024	230.583	392.703		1	1.06176	0.844153	1.43767		1	1.57	1.01	1.87	0.891282
PL
FOC4_g10005597	134.915	118.134	59.3855	27.4604		1	0.875618	0.440169	0.203538		1	0.97	0.36	0.34	0.96556
FOC4_g10010900	81.7529	66.71	39.7913	27.2795		1	0.815996	0.486726	0.333683		1	0.89	0.51	0.68	0.861767
PEL
FOC4_g10008930	546.653	314.43	448.705	71.3956		1	0.57519	0.820822	0.130605		1	0.81	0.88	0.54	0.992444
FOC4_g10007783	348.555	129.309	361.332	292.749		1	0.370987	1.03666	0.839893		1	0.41	1.25	0.98	0.967946
FDH
FOC4_g10012762	1471.55	2655.65	1440.45	1514.86		1	1.80466	0.978864	1.02943		1	2.47	1.21	1.36	0.978895
CAT
FOC4_g10005132	786.649	824.047	908.143	769.315		1	1.04754	1.15444	0.977965		1	1.26	1.36	0.99	0.927452
FOC4_g10003656	64.9262	220.008	36.1883	146.977		1	3.38859	0.557376	2.26376		1	3.49	0.68	1.04	0.872881
FOC4_g10003333	156.79	88.7261	68.02	43.2045		1	0.565891	0.433829	0.275556		1	0.64	0.51	0.61	0.909375
SOD
FOC4_g10006196	477.163	306.995	285.384	284.945		1	0.643376	0.598086	0.597165		1	0.88	0.51	0.41	0.776356
FOC4_g10006602	112.791	163.38	210.677	130.826		1	1.44853	1.86786	1.1599		1	2.12	1.98	1.36	0.835461
CCP
FOC4_g10000099	86.779	116.954	142.969	128.131		1	1.34772	1.6475	1.47652		1	1.64	2.14	1.14	0.751922
ABC
FOC4_g10006316	769.705	492.463	671.478	584.688		1	0.639808	0.872384	0.759627		1	0.72	0.89	0.51	0.7336
FOC4_g10008996	462.155	371.34	411.323	451.889		1	0.803496	0.890011	0.977787		1	0.98	0.99	1.02	0.818078
The above gene expression levels were verified through qRT-PCR.
SIX
FOC4_g10000240	31.3631	262.254	52.345	0.001
CHS
FOC4_g10009400	182.332	147.131	74.0629	73.8049
FOC4_g10012616	70.112	81.3703	58.9068	65.8033
FOC4_g10003435	73.2711	83.1897	82.4171	90.2998
FOC4_g10013488	71.0287	71.8955	55.6731	65.5786
FOC4_g10013728	135.357	126.902	127.906	134.294
FOC4_g10005235	160.651	190.722	236.508	209.163
CHI
FOC4_g10004723	126.968	93.0706	117.708	123.468
PL
FOC4_g10007350	81.7635	45.9739	32.4805	15.5985
FOC4_g10002631	13.967	18.373	27.8144	4.35059
FOC4_g10001594	7.80514	20.1598	2.24965	5.74711
PEL
FOC4_g10005136	44.8063	97.6487	100.739	55.4954
FOC4_g10006146	32.0394	12.9659	61.8326	12.3559
FOC4_g10007041	173.194	133.572	62.2251	13.7092
FOC4_g10009724	57.8775	23.7263	71.7224	32.0406
FOC4_g10005690	7.95703	59.5441	25.6129	23.3357
FOC4_g10007784	45.3726	105.988	40.9949	41.3031
FOC4_g10005198	12.8094	3.46983	0.99387	9.8061
SOD
FOC4_g10008049	103.572	100.807	93.0416	72.9906
FOC4_g10015057	342.637	451.641	239.943	285.192
GST
FOC4_g10003260	48.6779	89.333	162.881	79.7565
FOC4_g10005852	153.789	147.577	101.018	54.7746
FOC4_g10008161	36.3963	28.1823	38.3636	28.3211
FOC4_g10006770	104.014	129.181	87.4713	82.2599
FOC4_g10008086	76.7801	107.699	129.753	77.4659
FOC4_g10010545	158.02	181.129	100.587	74.2988
FOC4_g10014084	326.309	336.274	411.15	211.509
FOC4_g10004897	184.61	26.2047	70.2455	14.3265
FOC4_g10009132	55.9725	48.7852	27.9644	20.6372
FOC4_g10010486	43.1671	48.4493	44.6471	52.8253
FOC4_g10002775	122.58	142.905	132.42	80.0208
FOC4_g10011742	314.626	316.137	270.419	237.246
FOC4_g10006170	26.4893	33.9478	10.1177	16.6863
FOC4_g10011632	50.387	53.6394	55.764	37.3807
FOC4_g10002863	204.793	174.032	310.038	97.3632
CTP
FOC4_g10003027	71.739	81.2025	62.5302	96.9584
FOC4_g10012325	135.861	30.9848	162.425	43.974
FOC4_g10011626	71.7896	63.5829	72.7351	65.6502
FOC4_g10002641	11.7518	7.41254	2.94419	2.03649
FOC4_g10003694	55.6244	7.6989	2.90792	3.25057
FOC4_g10006851	59.8953	73.3357	77.7193	81.6628
FOC4_g10015221	45.5628	39.4423	34.0183	29.4538
FOC4_g10001522	20.3432	77.4776	16.1917	34.2818
ABC
FOC4_g10011158	18.324	13.8142	19.0079	14.5554
FOC4_g10004712	26.4376	23.9652	22.9938	26.348
FOC4_g10006644	115.096	85.487	97.9893	81.0996
FOC4_g10002553	23.4538	2.06179	23.0471	9.03204
FOC4_g10006316	769.705	492.463	671.478	584.688
FOC4_g10008996	462.155	371.34	411.323	451.889
FOC4_g10013956	22.6565	25.3543	34.0567	40.6364
FOC4_g10001568	108.527	95.6627	100.198	88.7397
