# Supplementary material for: Dual species transcript profiling during the interaction between banana (Musa acuminata) and the fungal pathogen Fusarium oxysporum f. sp. cubense
Source: BMC Genomics. 2019 Jun 24;20:519. doi: 10.1186/s12864-019-5902-z (PMC6591919; doi:10.1186/s12864-019-5902-z)
Supplement: Supplementary file 16 — Table S8. The differentially expressed genes related to carbon metabolism in banana during Foc TR4 infection. (XLS 35 kb) [file 12864_2019_5902_MOESM16_ESM.xls]

## Sheet: Sheet1
Additional file 16: Table S8. The differentially expressed genes related to carbon metabolism in banana during Foc TR4 infection
Metabolism pathway	Transcript_id	Official_Symbol	log2(BX/BXMK27h)	log2(BX/BXMK51h)	log2(NK/NKMK27h)	log2(NK/NKMK51h)
Glycolysis	Ma07_t13520.1	6-phosphofructokinase	1.22	1.06	2.18	1.65
	Ma07_t11340.1	6-phosphofructokinase	2.77	8.05	4.52	2.82
	Ma03_t28290.1	Pyruvate kinase	1.17		3.87
	Ma02_t05810.1	Pyruvate kinase	1.04	1.69	2.67	1.88
	Ma07_t13520.1	6-phosphofructokinase	1.22	1.06	2.18	1.65
	Ma07_t11340.1	6-phosphofructokinase	2.77	8.05	4.52	2.82
	Ma03_t28290.1	Pyruvate kinase	1.17		3.87
	Ma02_t05810.1	Pyruvate kinase	1.04	1.69	2.67	1.88
	Ma09_t08070.1	pyruvate kinase	1.32	1.72	2.26	1.75
	Ma08_t34760.1	Aldose 1-epimerase	2.11577
	Ma04_t36000.1	Alcohol dehydrogenase-like		1.56002		1.31833
	Ma05_t25750.1	Aldose 1-epimerase				1.3866
	Ma09_t14040.1	Enolase 1		1.1037
	Ma08_t08700.1	Fructose-bisphosphate aldolase cytoplasmic isozyme		1.20298
	Ma03_t04300.1	2,3-bisphosphoglycerate-dependent phosphoglycerate mutase		1.03844
	Ma08_t33830.1	Glyceraldehyde-3-phosphate dehydrogenase		1.1239
Gloxylate cycle	Ma06_t21190.2	hydroxy-acid oxidase			1.59818
	Ma08_t29380.1	Malate synthase		3.21268	4.45862	-3.29863
	Ma09_t11440.1	Isocitrate lyase		4.93504	5.37397	-4.35784
	Ma02_t24600.1	Ribulose bisphosphate carboxylase		-1.60168	-2.24382
	Ma05_t15800.1	Catalase isozyme	2.00038
	Ma11_t12940.1	Glycine cleavage system H protein 2	1.04736
Tricarboxylic acid cycle	Ma11_t04770.1	Citrate synthase			1.30852
	Ma11_t23600.1	Citrate synthase			1.1107
	Ma04_t25930.1	Citrate synthase			1.23324
	Ma06_t04330.1	Malate dehydrogenase			1.58791
	Ma05_t01950.1	Malate dehydrogenase			1.32321
	Ma04_t16550.1	Malate dehydrogenase			1.36796
	Ma04_t08620.1	Malate dehydrogenase			1.02074
	Ma07_t05600.1	Pyruvate dehydrogenase			1.56897
	Ma10_t09080.1	Dihydrolipoyllysine-residue acetyltransferase			1.26652
	Ma02_t14300.1	Succinyl-CoA ligase			1.17648
	Ma08_t15010.1	Succinyl-CoA ligase			1.17536
	Ma06_t33330.1	Succinate dehydrogenase			1.09438
	Ma05_t30930.1	2-oxoglutarate dehydrogenase			1.03641
	Ma03_t19480.1	Dihydrolipoyllysine-residue succinyltransferase			1.07144
	Ma06_t22260.2	Dihydrolipoyllysine-residue succinyltransferase			1.2819
	Ma04_t24900.1	Isocitrate dehydrogenase		1.47239	1.53506
	Ma07_t13980.1	Isocitrate dehydrogenase	1.25064	1.3848	1.60978
	Ma06_t29850.1	Isocitrate dehydrogenase			1.37458
	Ma11_t01080.1	Aconitate hydratase 2			1.25041
	Ma04_t16550.1	Malate dehydrogenase				1.47233
	Ma05_t30930.1	2-oxoglutarate dehydrogenase				1.02975
	Ma07_t13980.1	Isocitrate dehydrogenase				1.2309
	Ma06_t04330.1	Malate dehydrogenase		1.11288
	Ma07_t05600.1	Pyruvate dehydrogenase		1.52431
	Ma04_t24900.1	Isocitrate dehydrogenase		1.47239
	Ma07_t13980.1	Isocitrate dehydrogenase		1.4848
	Ma11_t01080.1	Aconitate hydratase		1.18988
	Ma04_t25930.1	Citrate synthase		1.21661
	Ma01_t17510.1	Citrate synthase		-1.87858
Fatty acid degradation	Ma02_t10050.1	acyl-CoA synthetase	2.01
	Ma06_t15820.1	acyl-CoA synthetase	1.53
	Ma03_t13720.1	3-ketoacyl-CoA thiolase			1.04701
	Ma09_t08110.1	Alcohol dehydrogenase	-1.37449			-1.83258
	Ma02_t10050.1	acyl-CoA synthetase	2.01043
	Ma06_t15820.1	acyl-CoA synthetase	1.37613
	Ma03_t25310.1	Glyoxysomal fatty acid beta-oxidation multifunctional protein	1.52713
	Ma08_t24810.1	acyl-CoA synthetase		1.31571
	Ma08_t21910.1	Acyl-coenzyme A oxidase		1.23071
Pentose phosphate	Ma05_t03420.3	6-phosphogluconate dehydrogenase		1.88589	3.31368	1.42667
Starch and sucrose metabolism	Ma03_t01820.1	Sucrose synthase				2.11617
	Ma07_t21330.1	Sucrose synthase		1.87411	1.60149
	Ma08_t23180.1	Sucrose synthase	-1.29396
	Ma03_t16610.1	Hexokinase				-1.04687
	Ma04_t16060.1	Fructokinase		1.24491	1.4615
	Ma02_t02410.1	Fructokinase			1.10608
	Ma05_t10310.1	Alpha-amylase	1.19879
	Ma07_t20300.1	Alpha-amylase	7.24966	5.35844	3.1554	-4.32157
	Ma07_t11340.1	6-phosphofructokinase	1.47071	3.00819	2.17715	1.49342
	Ma07_t13520.1	6-phosphofructokinase		1.05853	1.12677
	Ma04_t01000.1	6-phosphofructokinase	1.17248
	Ma03_t06080.1	Trehalose-phosphate synthase	1.97022	1.69999		-1.15534
	Ma07_t16080.1	Trehalose-phosphate synthase	2.18755	1.72717
	Ma03_t07500.1	Trehalose-phosphate synthase				-1.80789
	Ma10_t23670.1	Trehalose-phosphate synthase		1.03682
	Ma04_t20070.1	Trehalose-phosphate phosphatase	2.74606
	Ma05_t13480.1	Trehalose-phosphate phosphatase	1.68607	2.36022	1.95161
	Ma04_t30680.1	Trehalose-phosphate phosphatase		1.56094	1.56027	1.66125
	Ma07_t11470.1	Trehalose-phosphate phosphatase		1.31602	1.34889	1.09449
	Ma10_t19040.1	Trehalose-phosphate phosphatase		1.41381	1.69028	1.45359
	Ma07_t28300.1	Pectinesterase			1.98301
	Ma11_t11240.1	Pectinesterase			1.18173
Glycerol metabolism	Ma01_t02100.1	Glycerol-3-phosphate 2-O-acyltransferase			-2.25894
	Ma02_t18170.1	Glycerol-3-phosphate acyltransferase			-2.32294
	Ma06_t36010.1	Glycerol-3-phosphate acyltransferase			-2.34102
	Ma10_t22390.1	Glycerol-3-phosphate 2-O-acyltransferase			-2.29608
	Ma10_t13960.1	Glycerol-3-phosphate 2-O-acyltransferase	-1.26399		-2.14666	1.05208
	Ma05_t12640.1	Glycerol-3-phosphate acyltransferase	1.62695			-1.18135
	Ma11_t14660.1	Glycerol-3-phosphate acyltransferase	-1.44498
q-value<0.05	MK: mock-inoculated samples
