# Supplementary material for: Dual species transcript profiling during the interaction between banana (Musa acuminata) and the fungal pathogen Fusarium oxysporum f. sp. cubense
Source: BMC Genomics. 2019 Jun 24;20:519. doi: 10.1186/s12864-019-5902-z (PMC6591919; doi:10.1186/s12864-019-5902-z)
Supplement: Supplementary file 18 — Table S9. The putative virulence associated genes in the banana fungal pathogens Foc TR4. (XLS 43 kb) [file 12864_2019_5902_MOESM18_ESM.xls]

## Sheet: Sheet1
Additional file 18: Table S9. The putative virulence associated genes in the banana fungal pathogens Foc TR4.
Transcript_id	Gene_id	Official_Symbol	Gene_type	NK27h	NK51h	BX27h	BX51h
FOC4_g10005919	Endoglucanase-1		Aspergillus aculeatus	-	6.34802	75.955	-
FOC4_g10009030	Endoglucanase K		Fusarium oxysporum	77.7411	95.4995	60.2136	65.2385
FOC4_g10009603	Endoglucanase B		Fusarium oxysporum	18.8092	158.477	802.939	245.561
FOC4_g10014996	Endoglucanase		Paenibacillus polymyxa	533.16	397.736	513.679	442.023
FOC4_g10010998	Elongation factor 1		Saccharomyces cerevisiae	497.056	489.787	515.587	505.563
FOC4_g10015116	Elongation factor 3		Candida glabrata	284.062	140.16	322.227	314.977
Foc4_g10001968	Endopolygalacturonase	PECA	Aspergillus flavus	42.15	27.3921	58.343	40.0181
Foc4_g10003872	Extracellular metalloprotease	MEP1	Coccidioides posadasii	0.97144	0	10.4024	11.8749
Foc4_g10007412	Striatin Pro11	FSR1	Fusarium oxysporum	83.961	93.1972	82.8287	71.3458
Foc4_g10002567	1,3-beta-glucosyltransferase	BGL2	Candida albicans	544.628	464.099	292.809	250.331
Foc4_g10012744	3-isopropylmalate dehydrogenase	LEU2	Saccharomyces cerevisiae	202.144	160.041	129.23	125.053
Foc4_g10007995	Acetolactate synthase	ILV2	Cryptococcus neoformans	73.3335	100.134	59.4053	77.2575
Foc4_g10006799	Adenylyl cyclase-associated protein	CAP1	Candida albicans	51.9619	54.0107	58.1916	44.1028
Foc4_g10014413	AK-toxin biosynthesis	AFT3	Alternaria alternata	219.021	269.754	193.779	153.815
Foc4_g10003450	Biofilm and cell wall regulator	MGG_03451	Magnaporthe oryzae	47.2945	57.1779	50.4442	45.9185
Foc4_g10013712	cell pattern formation-associated protein stuA	MGG_00692	Magnaporthe oryzae	70.075	83.8683	57.8043	48.4605
Foc4_g10005698	Cercosporin toxin biosynthesis	CTB5	Cercospora nicotianae	1.30865	6.22895	1.12193	0.45127
Foc4_g10008958	Cercosporin toxin biosynthesis	CTB6	Cercospora nicotianae	1.81025	2.30381	0.999041	0
Foc4_g10003435	Chitin synthase regulatory factor	MGG_03530	Magnaporthe oryzae	102.585	120.452	87.3569	77.6879
Foc4_g10001795	Effector	INF2A	Phytophthora infestans	29.0338	63.0081	14.5358	49.4932
Foc4_g10008628	G protein (Guanine nucleotide-binding protein subunit alpha)	GNA1	Stagonospora nodorum nodorum nodorum	395.887	563.731	420.019	344.559
Foc4_g10014547	G1/S-specific cyclin	CLN1	Ustilago maydis	128.117	182.246	127.38	91.1681
Foc4_g10012557	gamma-butyrobetaine dioxygenase	MGG_09250	Magnaporthe oryzae	114.223	183.633	29.3351	45.0877
Foc4_g10013287	GDP-GTP exchange factor	YVH1	Candida albicans	55.8451	44.2415	47.6501	31.0837
Foc4_g10003788	HC-toxin biosynthesis	TOXE	Cochliobolus carbonum	0.355583	1.35304	0.83993	0.775267
Foc4_g10006650	Heat shock protein	HSP90	Saccharomyces	1771.07	967.405	1859.8	884.786
Foc4_g10012607	Histidine kinase	ssrA	Salmonella enterica enterica	94.6271	99.5877	88.2304	74.3472
Foc4_g10011213	Histidine kinase	TCO1	Cryptococcus neoformans	300.707	273.366	248.187	230.109
Foc4_g10013810	Histidine kinase	CaSLN1	Candida albicans	87.8261	91.664	99.8981	71.9313
Foc4_g10008482	Homoserine O-acetyltransferase	GzmetE	Fusarium graminearum	13.5594	21.9805	15.5024	12.8845
Foc4_g10001183	Hydrophobin	MHP1	Magnaporthe oryzae	82.8151	0	63.746	30.3007
Foc4_g10010580	hypothetical protein	MGG_04985	Magnaporthe oryzae	62.0411	75.8562	53.4836	43.6551
Foc4_g10013943	hypothetical protein	MGG_07259	Magnaporthe oryzae	10.8112	6.91354	8.20989	7.6166
Foc4_g10015077	hypothetical protein	MGG_00124	Magnaporthe oryzae	61.9303	64.6015	50.3249	43.7697
Foc4_g10013831	integral membrane protein	MGG_00435	Magnaporthe oryzae	24.2386	43.6607	27.9051	22.7684
Foc4_g10001382	Kexin	KEX2	Candida albicans	66.0661	70.5575	65.0764	44.7504
Foc4_g10003253	Laccase-2	CnLAC1	Cryptococcus neoformans neoformans	5.21601	10.6206	5.19091	7.28912
Foc4_g10008082	ligase 4	LIG4	Candida albicans	18.8288	24.1184	24.069	18.1815
Foc4_g10012497	Lipase	FGL1	Fusarium graminearum	758.603	708.006	1533.76	964.194
Foc4_g10007368	lumen protein-retaining receptor	MGG_02423	Magnaporthe oryzae	83.2626	128.805	77.2856	62.3058
Foc4_g10011771	Mannosyl transferase	CaMNT2	Candida albicans	224.533	312.056	235.093	207.19
Foc4_g10001350	Melanin biosynthetic THR1 reductase	THR1	Colletotrichum lagenarium	9.47457	9.27463	5.53621	1.35986
Foc4_g10008587	Metal resistance protein	MLT1	Candida albicans	124.431	125.037	138.371	99.2327
Foc4_g10014687	N-acetylglucosamine kinase	CaNAG6	Candida albicans	218.536	141.921	210.453	206.603
Foc4_g10004562	NADPH oxidase	bcnoxB	Botrytis cinerea	148.609	213.247	158.554	113.695
Foc4_g10014368	NADPH oxidase	bcnoxA	Botrytis cinerea	52.2824	36.9888	129.24	66.7384
Foc4_g10014001	neutral trehalase	MGG_09471	Magnaporthe oryzae	116.744	112.289	111.594	104.519
Foc4_g10014821	Non-histone chromosomal protein 6	MNH6	Magnaporthe oryzae	1070.23	995.506	796.879	456.315
Foc4_g10003513	O-acetyltransferase	CAS1	Cryptococcus neoformans	2.11497	3.51471	1.18492	2.71406
Foc4_g10015098	O-d-mannosyltransferases	PMT4	Candida albicans	142.868	180.111	157.631	146.157
Foc4_g10010123	Peroxiredoxin-1	TSA1	Cryptococcus neoformans	620.378	494.802	262.785	251.617
Foc4_g10008553	Peroxisomal biogenesis factor 6	PEX6	Colletotrichum lagenarium	54.704	60.99	37.0291	30.2892
Foc4_g10010484	Pheromone a factor receptor	CPRa	Cryptococcus neoformans	0.80159	1.2776	0.577937	1.16762
Foc4_g10013977	Phospholipase D1	PLD1	Candida albicans	38.914	54.7183	55.4322	41.75
Foc4_g10014933	Protein kinase	SCH9	Cryptococcus neoformans	251.316	205.276	214.114	175.014
Foc4_g10011512	Protein kinase	CpkA	Stagonospora nodorum	420.215	401.371	441.453	338.003
Foc4_g10010507	Protein kinase	TPK2	Candida albicans	93.1603	117.455	98.4129	80.0557
Foc4_g10008684	Protein kinase	STE11	Mycosphaerella graminicola	105.62	101.063	100.687	81.956
Foc4_g10013097	Protein kinase	VMK1	Verticillium dahliae	157.08	250.129	226.456	114.279
Foc4_g10015380	Protein kinase	CpCOT1	Claviceps purpurea	109.291	97.9513	109.31	77.4442
Foc4_g10013505	Protein kinase	MPS1	Magnaporthe oryzae	262.405	316.347	233.347	150.709
Foc4_g10008025	Protein STE50	UBC2	Ustilago maydis	52.1003	62.0924	42.3895	41.3159
Foc4_g10014973	P-type Ca2+/Mn2+-ATPase,	PMR1	Candida albicans	75.5518	92.2265	68.5258	58.5235
Foc4_g10011882	Rab/GTPase	CLPT1	Colletotrichum lindemuthianum	356.813	304.799	310.359	248.955
Foc4_g10011344	regulator of cell wall assembly	ClaSSD1	Colletotrichum lagenarium	180.075	189.318	176.086	139.401
Foc4_g10011860	Regulator of G-protein signaling protein	CRG1	Cryptococcus neoformans	36.4527	47.9121	30.114	26.1921
Foc4_g10014751	Regulatory protein	TBL1	Fusarium graminearum	93.6659	97.1072	71.0512	74.1696
Foc4_g10012665	Rehalose-6-phosphate synthase	TPS1	Candida albicans	103.654	122.747	139.052	88.7977
Foc4_g10009419	Repressed by EFG1 protein 1	RBT4	Candida albicans	52.931	11.0067	52.5571	18.7831
Foc4_g10013071	Response regulator	SKN7	Cryptococcus neoformans	125.067	137.882	123.948	104.851
Foc4_g10005267	ribonuclease T2	MGG_10510	Magnaporthe oryzae	7.23616	32.9497	10.4946	8.89305
Foc4_g10013631	S-(hydroxymethyl)glutathione dehydrogenase	GNO1	Cryptococcus neoformans	1191.16	1025.86	955.858	1044.9
Foc4_g10014873	S-adenosylmethionine synthase	MGG_00383	Magnaporthe oryzae	191.662	160.652	163.667	112.705
Foc4_g10005692	Secreted protein	GIP2	Phytophthora sojae	189.354	154.453	422.245	327.061
Foc4_g10008704	Secreted protein (aspartyl proteinase)	SAP7	Candida albicans	26.0506	57.2207	19.7067	20.2247
Foc4_g10007178	Serine/threonine-protein phosphatase	SIT4	Candida albicans	72.1862	70.4513	108.618	78.848
Foc4_g10008730	Small GTPase	CDC42	Claviceps purpurea	201.068	162.652	231.782	213.481
Foc4_g10011636	Small GTP-binding proteins	RAS1	Cryptococcus neoformans neoformans	289.989	321.652	297.973	305.647
Foc4_g10013730	Small GTP-binding proteins	RAS2	Ustilago maydis	140.848	155.196	136.196	106.202
Foc4_g10001275	SMs backbone gene	PKS1	Colletotrichum lagenarium	0	0.177378	0	0.642784
Foc4_g10009766	SMs backbone gene	NPS6	Cochliobolus heterostrophus	4.22235	4.45131	3.34599	5.91982
Foc4_g10014775	spermidine synthase-saccharopine dehydrogenase	SPE3-LYS9	Cryptococcus neoformans	141.359	87.622	90.6308	69.8233
Foc4_g10006196	Superoxide dismutase	SOD2	Cryptococcus neoformans	354.279	379.388	555.659	293.085
Foc4_g10015057	Superoxide dismutases	SOD5	Candida albicans	342.637	451.641	239.943	285.192
Foc4_g10007208	Thiosulfate sulfurtransferase	sseA	Salmonella enterica	131.715	107.374	142.372	103.982
Foc4_g10011990	Transcription factor	SPT3	Candida albicans	58.9093	44.1203	36.7675	27.9424
Foc4_g10010429	Transcription factor	STE12	Candida albicans	183.844	266.828	212.803	160.444
Foc4_g10010576	Transcription factor	PacC	Aspergillus nidulans	196.911	261.872	204.334	165.928
Foc4_g10013012	transcription factor	CaACE2	Candida albicans	40.8435	89.0747	51.3217	40.1166
Foc4_g10015183	Transcriptional activator	ZafA	Aspergillus fumigatus	30.5184	36.8351	34.7915	24.3401
Foc4_g10012982	Transcriptional co-repressor	SSN6	Candida albicans	65.7216	56.7913	59.7912	41.1134
Foc4_g10012827	transcriptional regulator	PRF1	Ustilago maydis	2.4511	1.07008	2.4365	0.633573
Foc4_g10006316	Transporter	GPABC1	Gibberella pulicaris	848.452	784.432	904.088	447.057
Foc4_g10003431	UDP-glucose:glycoprotein glucosyltransferase	KRE5	Candida albicans	41.872	34.5509	41.0799	36.954
Foc4_g10009876	Uncharacterized transporter	CTB4	Cercospora nicotianae	0.585633	0	0.342907	0.938557
Foc4_g10009597	Xylanase	XYN11A	Botrytis cinerea	0	0	0	0
Foc4_g10009163		CaTUP1	Candida albicans	207.995	176.053	196.276	155.713
Foc4_g10011797		ADE4	Saccharomyces cerevisiae	58.2339	35.9797	38.8762	28.7537
Foc4_g10004657		SQL2	Ustilago maydis	15.2535	21.2082	18.8873	9.89776
Foc4_g10010676		CvCPS1	Cochliobolus victoriae	55.2262	61.7254	61.4127	41.5174
Foc4_g10014617		TEC1	Candida albicans	9.49126	14.3851	4.36938	8.49854
Foc4_g10006779		CRU1	Ustilago maydis	74.2158	72.2656	76.5128	48.3018
Foc4_g10009062		MAD2	Candida albicans	62.3578	51.0589	54.1473	36.1263
Foc4_g10011732		CaNAG3	Candida albicans	1.38238	1.14239	0.806657	2.28744
Foc4_g10004736		LYSF	Aspergillus fumigatus	46.1337	38.2302	37.9427	35.2323
Foc4_g10004545		VAD1	Cryptococcus neoformans	101.848	124.454	83.9324	60.1197
